# Supplementary material for: Effective Pore Distribution and Mechanism of CO2/CH4 Dynamic Separation by Carbon Molecular Sieves
Source: Nanomaterials (Basel). 2025 Nov 6;15(21):1685. doi: 10.3390/nano15211685 (PMC12609680; doi:10.3390/nano15211685)
Supplement: Supplementary file 1 [file nanomaterials-15-01685-s001.zip]

Archive with 1 entries (1 files):
- nanomaterials-3925716-supplementary.pdf
